# Supplementary material for: Lignocelluloses-Based Furan-Acetone Adducts as Wood Adhesives for Plywood Production
Source: Polymers (Basel). 2023 Feb 16;15(4):996. doi: 10.3390/polym15040996 (PMC9967313; doi:10.3390/polym15040996)
Supplement: Supplementary file 1 [file polymers-15-00996-s001.zip]

Archive with 1 entries (1 files):
- polymers-2218593-supplementary.pdf
